# Supplementary material for: Type I Interferon Activates PD-1 Expression through Activation of the STAT1-IRF2 Pathway in Myeloid Cells
Source: Cells. 2024 Jul 8;13(13):1163. doi: 10.3390/cells13131163 (PMC11240780; doi:10.3390/cells13131163)
Supplement: Supplementary file 1 [file cells-13-01163-s001.zip]

Archive with 1 entries (1 files):
- cells-3014398-supplementary.pdf
